# Supplementary material for: Exploring source differences on diet-tissue discrimination factors in the analysis of stable isotope mixing models
Source: Sci Rep. 2020 Sep 25;10:15816. doi: 10.1038/s41598-020-73019-x (PMC7519091; doi:10.1038/s41598-020-73019-x)
Supplement: Supplementary file 1 — Supplementary Information 1. [file 41598_2020_73019_MOESM1_ESM.txt]

#Exploring source differences on diet-tissue discrimination factors in the analysis of stable isotope mixing models
#R script for simulating hypothetical consumer groups and diet sources


rm(list=ls())

set.seed(200)
#treatment repeat a 30*, b 30* and c 30*
## create data for consumer groups
group <- c(rep("1", 30), rep("2", 30), rep("3", 30), rep("4", 30), rep("5",30))
x <- c(rnorm(30,-30,2), rnorm(30,-30,2), rnorm(30,-10,2), rnorm(30,-10,2), rnorm(30,-20,2))
y <- c(rnorm(30,30,2), rnorm(30,10,2), rnorm(30,30,2), rnorm(30,10,2), rnorm(30,20,2))
consumer <- data.frame(d13C=x, d15N=y, group=group)

## create data for prey sources
prey <- c("Source_1","Source_2","Source_3","Source_4")
preyx <- c(-31,-31,-11,-11)
preyx_sd <- c(2,2,2,2)
preyy <- c(26.6,6.6,26.6,6.6)
preyy_sd <- c(2,2,2,2)
n <- c(3,3,3,3)

source <- data.frame(prey=prey,Meand13C=preyx,SDd13C=preyx_sd,Meand15N=preyy,SDd15N=preyy_sd, n=n)

## create data for discrimination factors
xtef <- c(1,1,1,1)
xtef_sd <- c(2,2,2,2)
ytef <- c(3.4,3.4,3.4,3.4)
ytef_sd <- c(2,2,2,2)

tef <- data.frame(prey=prey,Meand13C=xtef,SDd13C=xtef_sd,Meand15N=ytef,SDd15N=ytef_sd)


library(siar)


nspecies <- length(unique(consumer$group))

spc <- split(consumer$d13C,consumer$group)
spn <- split(consumer$d15N,consumer$group)

SEA <- numeric(nspecies)
SEAc <- numeric(nspecies)
TA <- numeric(nspecies)

# plot the data
dev.new()
par(las=1)
par(mgp = c(2.4, 1, 0))
plot(consumer$d13C,consumer$d15N,col=consumer$group,type="p", xlim=c(-40,5), ylim=c(0, 40), ylab=expression(delta^{15}*N*("\u2030")), xlab=expression(delta^{13}*C*("\u2030")))
legend("bottomright",legend=c("Consumer 1","Consumer 2","Consumer 3","Consumer 4","Consumer 5"),pch=19,text.font=1, col=1:length(unique(consumer$group)))


for (j in unique(consumer$group)){


  # Fit a standard ellipse to the data
  SE <- standard.ellipse(spc[[j]],spn[[j]],steps=1)
  layman <- laymanmetrics(spc[[j]],spn[[j]])
  
  # Extract the estimated SEA and SEAc from this object
  SEA[j] <- SE$SEA
  SEAc[j] <- SE$SEAc
  
  # plot the standard ellipse with d.f. = 2 (i.e. SEAc)
  # These are plotted here as thick solid lines
  lines(SE$xSEAc,SE$ySEAc,col=j,lty=1,lwd=3)
  
  
  # Also, for comparison we can fit and plot the convex hull
  # the convex hull is plotted as dotted thin lines
  #
  # Calculate the convex hull for the jth group's isotope values
  # held in the objects created using split() called spx and spy
  CH <- convexhull(spc[[j]],spn[[j]])
  
  # Extract the area of the convex hull from this object
  TA[j] <- CH$TA
  
  # Plot the convex hull
  lines(CH$xcoords,CH$ycoords,lwd=1,lty=3)

}

points(source$Meand13C,source$Meand15N, pch = 18, cex = 1.2, col="brown")
text(source$Meand13C,source$Meand15N, labels=source$prey, adj = c(1,1))

#include the standard deviations
arrows(source$Meand13C-source$SDd13C, source$Meand15N, source$Meand13C+source$SDd13C, source$Meand15N, length=0.05, angle=90, code=0, col="brown")
arrows(source$Meand13C, source$Meand15N-source$SDd15N, source$Meand13C, source$Meand15N+source$SDd15N, length=0.05, angle=90, code=0, col="brown")
